# Supplementary material for: Phenotypic Spectrum of Gastric Adenocarcinoma and Proximal Polyposis of the Stomach (GAPPS) in Denmark: A Case Series Characterizing the First Danish Families With the APC Promotor 1B Variant c.‐191T > C
Source: Case Rep Genet. 2026 Jan 8;2026:4024148. doi: 10.1155/crig/4024148 (PMC12783207; doi:10.1155/crig/4024148)
Supplement: Supplementary file 1 — Supporting Information Additional supporting information can be found online in the Supporting Information section. [file CRIG-2026-4024148-s001.xlsx]

## Sheet: Ark1
Family, age (years), proband	Gender	Variant	Age at first gastroscopy (years)	Findings at first gastroscopy	Findings at later gastroscopies	Gastrectomy, age (years)	Gastric cancer, age (years)	Colorectal manifestations	Colorectal cancer, age (years)	Helicobacter pylori status	Mortality, age (years)
Family I, 46, proband	M	c.-191T>C	45	Gastric polyposis, hyperplastic polyps	1 hyperplastisc polyp, 1 tubular adenoma with dysplasia, low differentiated carcinoma	No	Yes, 46	No	No	NA	Yes, 46
Family I, 28	F	c.-191T>C	28	Gastric polyposis with low-grade dysplasia	NA	Yes, 28	No	No	No	NA	No
Family I, 32	F	c.-191T>C	28	Gastric polyposis with low grade dysplasia	NA	Yes, 28	No	No	No	NA	No
Family I, 40	F	c.-191T>C	25	Gastric polyposis, no dysplasia	Gastric polyposis, no dysplasia	Yes, 37	No	No	No	Negative	No
Family I, 28	M	c.-191T>C	24	Gastric polyposis - no dysplasia	Small focus of low grade dysplasi	No	No	1 hyperplastic polyp	No	Negative	No
Family I, 63	M	c.-191T>C	43	Gastric polyposis, no dysplasia	Low-grade dysplasia	No	No	1 tubular adenoma with low/moderate dysplasia, 4 tubular adenomas with low-grade dysplasi, 3 hyperplastic polyps	No	Negative	No
Family I, 87	F	c.-191T>C	72	Gastric polyposis, no dysplasia	Gastric polyposis, no dysplasia	No	No	1 tubulovillous adenoma moderate dysplasia, 1 sessile serrated lesion	Colorectal adenocarcinoma, 72	Negative	No
Family II, 61, Proband	F	c.-191T>C	59	1 benign fundic gland polyp	NA	No	No	1 hyperplastic polyp, 1 tubular adenoma	No	Negative	Yes, 61
